# Supplementary material for: Complete Mitochondrial Genome of Two Amathusiini Species (Lepidoideae: Nymphalidae: Satyrinae): Characterization, Comparative Analyses, and Phylogenetic Implications
Source: Genes (Basel). 2025 Apr 12;16(4):447. doi: 10.3390/genes16040447 (PMC12026527; doi:10.3390/genes16040447)
Supplement: Supplementary file 1 [file genes-16-00447-s001.zip]

Archive with 12 entries (12 files):
- Table S2.xls
- Table S3.xls
- Table S4.xls
- Figure S1.png
- Figure S2.png
- Figure S3.png
- Figure S4.png
- Figure S5.png
- Figure S6.png
- Figure S7.png
- Figure S8.png
- Table S1.xls
