# Supplementary material for: Complete Mitochondrial Genome of Two Amathusiini Species (Lepidoideae: Nymphalidae: Satyrinae): Characterization, Comparative Analyses, and Phylogenetic Implications
Source: Genes (Basel). 2025 Apr 12;16(4):447. doi: 10.3390/genes16040447 (PMC12026527; doi:10.3390/genes16040447)
Supplement: Supplementary file 1 [file genes-16-00447-s001.zip › Table S2.xls]

## Sheet: best_scheme_and_models
Table S2. The partitioning schemes and corresponding substitution models determined by PartitionFinder for the concatenated matrix (13 PCGs + 2 tRNAs + 22 tRNAs).
Subset partitions	Sites	Best model
P1: (atp6_mafft_NT_removed_chars_gb_codon1, nad3_mafft_NT_removed_chars_gb_codon1)	338	GTR+I+G
P2: (atp6_mafft_NT_removed_chars_gb_codon2, cox3_mafft_NT_removed_chars_gb_codon2)	485	GTR+I+G
P3: (atp6_mafft_NT_removed_chars_gb_codon3)	223	GTR+I+G
P4: (trnE_mafft_trimAl, atp8_mafft_NT_removed_chars_gb_codon1)	113	HKY+I+G
P5: (atp8_mafft_NT_removed_chars_gb_codon2)	48	GTR+I+G
P6: (atp8_mafft_NT_removed_chars_gb_codon3, nad2_mafft_NT_removed_chars_gb_codon3)	384	GTR+I+G
P7: (cox1_mafft_NT_removed_chars_gb_codon1)	505	GTR+I+G
P8: (cox1_mafft_NT_removed_chars_gb_codon2)	505	GTR+I+G
P9: (cytb_mafft_NT_removed_chars_gb_codon3, cox1_mafft_NT_removed_chars_gb_codon3)	887	GTR+I+G
P10: (cox2_mafft_NT_removed_chars_gb_codon1)	225	GTR+I+G
P11: (trnR_mafft_trimAl, cox2_mafft_NT_removed_chars_gb_codon2)	286	GTR+I+G
P12: (cox2_mafft_NT_removed_chars_gb_codon3, nad6_mafft_NT_removed_chars_gb_codon3)	389	GTR+I+G
P13: (cox3_mafft_NT_removed_chars_gb_codon1, trnK_mafft_trimAl, trnL2_mafft_trimAl)	400	GTR+I+G
P14: (cox3_mafft_NT_removed_chars_gb_codon3, nad3_mafft_NT_removed_chars_gb_codon3)	377	GTR+I+G
P15: (cytb_mafft_NT_removed_chars_gb_codon1)	382	GTR+I+G
P16: (cytb_mafft_NT_removed_chars_gb_codon2)	382	HKY+I+G
P17: (trnW_mafft_trimAl, nad1_mafft_NT_removed_chars_gb_codon1)	381	GTR+I+G
P18: (nad5_mafft_NT_removed_chars_gb_codon2, nad1_mafft_NT_removed_chars_gb_codon2)	889	GTR+I+G
P19: (nad1_mafft_NT_removed_chars_gb_codon3, nad4L_mafft_NT_removed_chars_gb_codon3, nad5_mafft_NT_removed_chars_gb_codon3)	981	GTR+I+G
P20: (nad2_mafft_NT_removed_chars_gb_codon1)	336	GTR+I+G
P21: (nad2_mafft_NT_removed_chars_gb_codon2)	336	GTR+I+G
P22: (nad6_mafft_NT_removed_chars_gb_codon2, nad3_mafft_NT_removed_chars_gb_codon2)	279	GTR+I+G
P23: (nad4_mafft_NT_removed_chars_gb_codon1, nad4L_mafft_NT_removed_chars_gb_codon1)	538	GTR+I+G
P24: (nad4L_mafft_NT_removed_chars_gb_codon2)	92	HKY+I+G
P25: (nad4_mafft_NT_removed_chars_gb_codon2)	446	GTR+I+G
P26: (nad4_mafft_NT_removed_chars_gb_codon3)	446	GTR+G
P27: (nad5_mafft_NT_removed_chars_gb_codon1)	575	GTR+I+G
P28: (nad6_mafft_NT_removed_chars_gb_codon1)	164	GTR+I+G
P29: (rrnS_mafft_trimAl, trnP_mafft_trimAl)	767	GTR+I+G
P30: (rrnL_mafft_trimAl)	1316	GTR+I+G
P31: (trnH_mafft_trimAl, trnY_mafft_trimAl, trnV_mafft_trimAl)	191	GTR+I+G
P32: (trnM_mafft_trimAl, trnS1_mafft_trimAl, trnD_mafft_trimAl, trnT_mafft_trimAl, trnA_mafft_trimAl)	319	GTR+I+G
P33: (trnS2_mafft_trimAl, trnN_mafft_trimAl)	127	GTR+I+G
P34: (trnL1_mafft_trimAl, trnQ_mafft_trimAl, trnI_mafft_trimAl)	199	GTR+I+G
P35: (trnG_mafft_trimAl)	66	GTR+G
P36: (trnF_mafft_trimAl)	65	GTR+G
P37: (trnC_mafft_trimAl)	64	GTR+G
