# Supplementary material for: Complete Mitochondrial Genome of Two Amathusiini Species (Lepidoideae: Nymphalidae: Satyrinae): Characterization, Comparative Analyses, and Phylogenetic Implications
Source: Genes (Basel). 2025 Apr 12;16(4):447. doi: 10.3390/genes16040447 (PMC12026527; doi:10.3390/genes16040447)
Supplement: Supplementary file 1 [file genes-16-00447-s001.zip › Table S3.xls]

## Sheet: best_scheme_and_models
Table S3. The partitioning schemes and corresponding substitution models determined by ModelFinder for the concatenated matrix (13 PCGs + 2 tRNAs + 22 tRNAs).
Subset partitions	Best model
P1: (atp6_mafft_NT_removed_chars_gb_codon1_cox2_mafft_NT_removed_chars_gb_codon1_cox3_mafft_NT_removed_chars_gb_codon1_cytb_mafft_NT_removed_chars_gb_codon1)	GTR+F+R4
P2: (atp6_mafft_NT_removed_chars_gb_codon2_cox1_mafft_NT_removed_chars_gb_codon2_cox2_mafft_NT_removed_chars_gb_codon2_cox3_mafft_NT_removed_chars_gb_codon2_cytb_mafft_NT_removed_chars_gb_codon2_trnR_mafft_trimAl_trnL2_mafft_trimAl)	TVM+F+R3
P3: (atp6_mafft_NT_removed_chars_gb_codon3)	GTR+F+I+G4
P4: (atp8_mafft_NT_removed_chars_gb_codon1)	TIM+F+G4
P5: (atp8_mafft_NT_removed_chars_gb_codon2_nad2_mafft_NT_removed_chars_gb_codon1_nad3_mafft_NT_removed_chars_gb_codon1_nad4L_mafft_NT_removed_chars_gb_codon1_nad4_mafft_NT_removed_chars_gb_codon1_nad6_mafft_NT_removed_chars_gb_codon1_trnH_mafft_trimAl_trnE_mafft_trimAl_trnD_mafft_trimAl)	TIM2+F+R5
P6: (atp8_mafft_NT_removed_chars_gb_codon3)	HKY+F+G4
P7: (cox1_mafft_NT_removed_chars_gb_codon1_trnK_mafft_trimAl)	GTR+F+I+G4
P8: (cox1_mafft_NT_removed_chars_gb_codon3_cox2_mafft_NT_removed_chars_gb_codon3_nad3_mafft_NT_removed_chars_gb_codon3)	TIM+F+R4
P9: (cox3_mafft_NT_removed_chars_gb_codon3_cytb_mafft_NT_removed_chars_gb_codon3)	TIM+F+R6
P10: (nad1_mafft_NT_removed_chars_gb_codon1_nad5_mafft_NT_removed_chars_gb_codon1_trnY_mafft_trimAl_trnQ_mafft_trimAl_trnL1_mafft_trimAl_trnI_mafft_trimAl)	TPM2u+F+R4
P11: (nad1_mafft_NT_removed_chars_gb_codon2_nad2_mafft_NT_removed_chars_gb_codon2_nad3_mafft_NT_removed_chars_gb_codon2_nad4L_mafft_NT_removed_chars_gb_codon2_nad4_mafft_NT_removed_chars_gb_codon2_nad5_mafft_NT_removed_chars_gb_codon2)	GTR+F+R4
P12: (nad1_mafft_NT_removed_chars_gb_codon3)	GTR+F+R5
P13: (nad2_mafft_NT_removed_chars_gb_codon3_nad6_mafft_NT_removed_chars_gb_codon3)	GTR+F+R4
P14: (nad4L_mafft_NT_removed_chars_gb_codon3)	GTR+F+R3
P15: (nad4_mafft_NT_removed_chars_gb_codon3)	GTR+F+R4
P16: (nad5_mafft_NT_removed_chars_gb_codon3)	GTR+F+R5
P17: (nad6_mafft_NT_removed_chars_gb_codon2)	TPM3u+F+I+G4
P18: (rrnS_mafft_trimAl_trnW_mafft_trimAl_trnV_mafft_trimAl_trnS2_mafft_trimAl_trnP_mafft_trimAl_trnG_mafft_trimAl)	TIM+F+R4
P19: (rrnL_mafft_trimAl)	GTR+F+R4
P20: (trnT_mafft_trimAl_trnS1_mafft_trimAl_trnN_mafft_trimAl_trnM_mafft_trimAl_trnA_mafft_trimAl)	GTR+F+I+G4
P21: (trnF_mafft_trimAl_trnC_mafft_trimAl)	K3Pu+F+G4
