# Supplementary material for: Complete Mitochondrial Genome of Two Amathusiini Species (Lepidoideae: Nymphalidae: Satyrinae): Characterization, Comparative Analyses, and Phylogenetic Implications
Source: Genes (Basel). 2025 Apr 12;16(4):447. doi: 10.3390/genes16040447 (PMC12026527; doi:10.3390/genes16040447)
Supplement: Supplementary file 1 [file genes-16-00447-s001.zip › Table S4.xls]

## Sheet: Sheet1
Table S4. Reannotation and comparison of mitochondrial genome organizations of 8 previous sequenced satyrid species.
Gene	Coenonympha glycerion (OY979656)			Maniola jurtina (HG995237)			Bicyclus anynana (OX359232)			Lasiommata megera (OV743337)			Hipparchia semele (OW121739)			Erebia aethiops (OV281099)			Erebia epiphron (OZ009961)			Erebia triaria (OZ073211)
	Position	Size (bp)	INC	Position	Size (bp)	INC	Position	Size (bp)	INC	Position	Size (bp)	INC	Position	Size (bp)	INC	Position	Size (bp)	INC	Position	Size (bp)	INC	Position	Size (bp)	INC
trnM	8680-8747	68	0	8918-8984	67	0	9834-9899	66	0	8942-9009	68	0	8929-8997	69	0	8890-8957	68	0	8896-8963	68	0	8955-9022	68	0
trnI	8749-8812	64	1	8985-9049	65	0	9904-9967	64	4	9010-9073	64	0	8998-9061	64	0	8956-9019	64	0	8964-9027	64	0	9023-9088	66	0
trnQ	8810-8878	69	-3	9047-9115	69	-3	9965-10033	69	-3	9071-9139	69	-3	9059-9127	69	-3	9017-9085	69	-3	9025-9093	69	-3	9086-9154	69	-3
nad2	8932-9945	1014	53	9167-10180	1014	51	10079-11092	1014	45	9191-10204	1014	51	9177-10190	1014	49	9135-10148	1014	49	9135-10148	1014	41	9200-10213	1014	45
trnW	9944-10011	68	2	10179-10245	67	-2	11093-11157	65	0	10203-10270	67	-2	10189-10255	67	-2	10147-10215	69	-2	10151-10217	67	2	10212-10278	67	-2
trnC	10004-10072	69	-8	10238-10302	65	-8	11150-11212	63	-8	10262-10327	66	-9	10248-10311	64	-8	10208-10271	64	-8	10210-10273	64	-8	10271-10334	64	-8
trnY	10075-10139	65	2	10303-10367	65	0	11213-11276	64	0	10328-10394	67	0	10312-10375	64	0	10272-10338	67	0	10274-10339	66	0	10335-10400	66	0
cox1	10143-11673	1534	3	10376-11906	1531	8	11284-12814	1531	7	10399-11934	1536	4	10383-11913	1531	7	10343-11876	1534	7	10343-11876	1534	3	10405-11935	1531	4
trnL2	11674-11741	68	0	11906-11974	68	-1	12815-12881	67	0	11930-11996	67	-5	11914-11980	67	0	11877-11943	67	0	11876-11942	67	-1	11939-12005	67	3
cox2	11742-12417	676	0	11975-12650	676	0	12882-13557	676	0	11998-12673	676	1	11981-12656	676	0	11945-12620	676	0	11945-12620	676	2	12007-12682	676	1
trnK	12418-12488	71	0	12651-12721	71	0	13558-13628	71	0	12674-12744	71	0	12657-12727	71	0	12621-12691	71	0	12620-12690	71	-1	12683-12753	71	0
trnD	12493-12560	68	4	12727-12793	67	5	13628-13692	65	-1	12747-12813	67	2	12729-12794	66	1	12691-12756	66	1	12691-12758	68	0	12753-12819	67	-1
atp8	12561-12725	165	0	12794-12955	162	0	13693-13857	165	0	12814-12978	165	0	12795-12959	165	0	12757-12921	165	0	12757-12921	165	-2	12820-12981	162	0
atp6	12719-13396	678	-7	12949-13626	678	-7	13851-14528	678	-7	12972-13649	678	-7	12953-13630	678	-7	12915-13592	678	-7	12915-13592	678	-7	12975-13652	678	-7
cox3	13396-14184	789	-1	13626-14417	792	-1	14528-15316	789	-1	13649-14437	789	-1	13630-14418	789	-1	13592-14380	789	-1	13592-14380	789	-1	13652-14440	789	-1
trnG	14187-14252	66	2	14420-14486	67	2	15326-15390	65	9	14440-14506	67	2	14441-14484	64	22	14387-14453	67	22	14386-14452	67	5	14450-14514	65	9
nad3	14253-14606	354	0	14487-14840	354	0	15391-15744	354	0	14507-14860	354	0	14485-14841	357	0	14454-14807	354	0	14454-14807	354	1	14515-14868	354	0
trnA	14609-14673	65	2	14843-14909	67	2	15745-15809	67	0	14861-14927	67	0	14842-14907	66	0	14807-14871	65	0	14806-14870	65	-2	14868-14931	64	-1
trnR	14678-14739	62	4	14909-14972	64	-1	15811-15872	62	1	14927-14987	61	-1	14909-14970	62	1	14871-14935	65	1	14871-14933	63	0	14931-14992	62	-1
trnN	14743-14807	65	3	14980-15049	68	7	15873-15937	65	0	14988-15053	66	0	14971-15037	67	0	14942-15001	60	0	14939-14998	60	5	15000-15065	66	7
trnS1	14805-14864	60	-3	15048-15107	60	-2	15935-15995	61	-3	15051-15110	60	-3	15035-15094	60	-3	15002-15066	65	-3	14999-15059	61	0	15063-15124	62	-3
trnE	14868-14936	69	3	15115-15186	72	7	15996-16061	66	0	15153-15218	66	42	15097-15161	65	2	15072-15138	67	2	15062-15129	68	2	15127-15193	67	2
trnF	14988-15054	67	51	15190-15256	67	3	16062-16129	68	0	15217-15282	65	-2	15160-15223	64	-2	15137-15201	65	-2	15128-15193	66	-2	15194-15260	67	0
nad5	1-1736	1732	-	4-1735	1732	-	5-1736	1732	-	1-1735	1735	-	1-1738	1738	-	1-1735	1735	-	1-1732	1732	-	1-1735	1735	-
trnH	1737-1801	65	0	1736-1802	67	0	1737-1803	67	0	1736-1800	65	0	1736-1801	66	-3	1736-1800	65	-3	1733-1800	68	0	1736-1805	70	0
nad4	1802-3140	1339	0	1803-3141	1339	0	1804-3142	1339	0	1800-3139	1340	0	1802-3140	1339	0	1801-3139	1339	0	1801-3139	1339	0	1806-3144	1339	0
nad4l	3140-3430	291	-1	3151-3429	279	9	3142-3432	291	-1	3139-3429	291	-1	3140-3430	291	-1	3139-3429	291	-1	3139-3429	291	-1	3149-3439	291	4
trnT	3433-3497	65	2	3432-3495	64	2	3438-3501	64	5	3432-3496	65	5	3433-3496	64	2	3432-3495	64	2	3432-3495	64	2	3442-3505	64	2
trnP	3498-3562	65	0	3496-3560	65	0	3502-3566	65	0	3497-3561	65	0	3497-3561	65	0	3496-3561	66	0	3496-3560	65	0	3506-3570	65	0
nad6	3565-4092	522	2	3563-4090	528	2	3569-4093	525	2	3564-4091	528	2	3564-4091	528	2	3564-4094	531	2	3572-4093	522	11	3573-4103	531	2
cob	4092-5246	1152	-1	4090-5241	1152	-1	4093-5247	1155	-1	4091-5242	1152	-1	4091-5242	1152	-1	4094-5245	1152	-1	4093-5244	1152	-1	4103-5254	1152	-1
trnS2	5252-5316	65	5	5250-5317	68	8	5246-5310	65	-2	5252-5316	65	-2	5251-5328	78	8	5254-5319	66	8	5253-5318	66	8	5265-5328	64	10
nad1	5302-6273	957	-15	5346-6282	937	-2	5309-6271	963	-2	5315-6271	957	-2	5335-6273	939	6	5318-6256	939	6	5317-6273	957	-2	5329-6285	957	0
trnL1	6275-6341	67	1	6284-6350	67	1	6272-6338	67	0	6272-6339	68	0	6275-6341	67	1	6276-6343	67	1	6275-6342	68	1	6287-6356	70	1
rrnL	6342-7676	1344	0	6350-7683	1334	-1	6339-7685	1347	0	6340-7700	1361	0	6342-7678	1337	0	6346-7651	1306	0	6344-7687	1344	1	6360-7701	1342	3
trnV	7677-7740	64	0	7684-7747	64	0	7686-7749	64	0	7701-7764	64	0	7679-7742	64	0	7684-7748	65	0	7688-7752	65	0	7702-7766	65	0
rrnS	7741-8498	761	0	7748-8521	774	0	7750-8511	762	0	7765-8538	774	0	7743-8516	774	0	7749-8510	762	0	7753-8513	761	0	7767-8542	776	0
Control region	8499-8679	181	0	8522-8917	396	0	8512-9833	1322	0	8539-8941	403	0	8517-8928	412	0	8511-8889	379	0	8514-8895	382	0	8543-8954	412	0
INC: Intergenic nucleotides; In the column for intergenic length, a positive sign indicates the interval in base pairs between genes, while the negative sign indicates overlapping base pairs between genes.
The gene underlined is encoded on N-strand, and other genes are encoded on J-strand.
