# Supplementary material for: Complete Mitochondrial Genome of Two Amathusiini Species (Lepidoideae: Nymphalidae: Satyrinae): Characterization, Comparative Analyses, and Phylogenetic Implications
Source: Genes (Basel). 2025 Apr 12;16(4):447. doi: 10.3390/genes16040447 (PMC12026527; doi:10.3390/genes16040447)
Supplement: Supplementary file 1 [file genes-16-00447-s001.zip › Table S1.xls]

## Sheet: Sheet1
Table S1. List of taxon used for the phylogenetic analyses in this study.
Subfamily	Tribe	Subtribe	species	GenBank accession number	Size(bp)	References
Satyrinae (ingroup)	Satyrini	Ypthimina	Ypthima akragas	NC_024420	15227	[32]
			Ypthima motschulskyi	MN242788	15232	[26]
			Ypthima baldus	NC_056106	15304	[33]
			Callerebia suroia	NC_026060	15208	[59]
			Argestina pomena	NC_070116	15226	Direct submission
			Argestina inconstans	NC_079673	15219	Direct submission
		Satyrina	Hipparchia autonoe	NC_014587	15489	[60]
			Hipparchia semele	OW121739	15223	Direct submission
			Davidina armandi	NC_028505	15214	Direct submission
			Minois dryas	NC_046591	15195	[34]
			Minois paupera	NC_085606	15213	[30]
			Oeneis urda	NC_046889	15248	[35]
			Oeneis buddha	NC_066987	15259	[28]
			Paroeneis palaearcticus	NC_066988	15942	[28]
			Aulocera merlina	NC_068667	15259	[31]
		Parargina	Pararge aegeria	KJ547676	15240	[61]
			Lasiommata deidamia	NC_039986	15244	[36]
			Lasiommata megera	OV743337	15282	[62]
			Lopinga achine	NC_063460	15284	[29]
			Lopinga dumetorum	PP803454	15351	Direct submission
			Tatinga tibetana	PP748839	15339	Direct submission
		Mycalesina	Mycalesis mineus	NC_025762	15267	[63]
			Mycalesis francisca	MN242790	15279	[26]
			Mycalesis intermedia	MN610565	15386	[64]
			Bicyclus anynana	OX359232	16129	Direct submission
		Melanargiina	Melanargia asiatica	NC_024550	15142	[65]
			Melanargia meridionalis	NC_067761	15442	Direct submission
			Melanargia leda	PP790527	15196	Direct submission
		Maniolina	Maniola hyperantus	NC_088517	15345	Direct submission
			Maniola arvensis	PP748838	15346	Direct submission
			Maniola jurtina	HG995237	15256	[66]
		Lethina	Neope pulaha	NC_024411	15209	[32]
			Neope ramosa	NC_079670	15220	Direct submission
			Neope goschkevitschii	LC541740	15286	[67]
			Neope muirheadii	MN242789	15217	[26]
			Ninguta schrenckii	NC_026838	15261	[68]
			Lethe albolineata	NC_028507	15248	[69]
			Lethe verma	NC_050916	15239	[27]
			Lethe chandica	NC_070054	15249	Direct submission
			Lethe dura	KF906485	15259	Direct submission
			Lethe sicelis	LC541741	15239	[67]
			Lethe baileyi	NC_050905	15225	[27]
			Lethe baucis	NC_050906	15251	[27]
			Lethe hayashii	NC_050907	15246	[27]
			Lethe helle	NC_050908	15253	[27]
			Lethe marginalis	NC_050909	15229	[27]
			Lethe nigrifascia	NC_050910	15239	[27]
			Lethe oculatissima	NC_050911	15243	[27]
			Lethe satyrina	NC_050912	15271	[27]
			Lethe syrcis	NC_050913	15252	[27]
			Lethe titania	NC_050914	15257	[27]
			Lethe uemurai	NC_050915	15272	[27]
			Lethe distans	NC_070167	15244	Direct submission
			Lethe bhairava	PP763268	15367	Direct submission
			Lethe sidonis	PP815718	15354	Direct submission
		Coenonymphina	Coenonympha amaryllis	NC_046491	15125	[70]
			Coenonympha glycerion	OY979656	15054	Direct submission
			Triphysa phryne	NC_024551	15143	[71]
		Erebiina	Erebia aethiops	OV281099	15201	[72]
			Erebia epiphron	OZ009961	15193	Direct submission
			Erebia triaria	OZ073211	15260	Direct submission
	Elymniini		Elymnias hypermnestra	NC_026061	15167	[21]
			Elymnias malelas	OQ942881	15161	Direct submission
	Melanitini		Melanitis leda	NC_021370	15122	[73]
			Melanitis phedima	NC_024406	15142	[32]
	Zetherini		Ethope himachala	NC_070168	15531	Direct submission
			Penthema adelma	MT859308	15270	Direct submission
	Amathusiini		Discophora sondaica	PQ845452	15333	This study
			Aemona amathusia	PQ846667	15423	This study
			Stichophthalma louisa	KP247523	15721	Direct submission
			Stichophthalma camadeva	OQ942883	15257	Direct submission
Charaxinae (outgroup)	Charaxini		Polyura arja	NC_024408	15363	[32]
			Polyura eudamippus	NC_088764	15414	Direct submission
			Charaxes kahruba	OQ851501	15306	Direct submission
